# Supplementary material for: Sex-Differences in Traumatic Brain Injury in the Absence of Tau in Drosophila
Source: Genes (Basel). 2021 Jun 14;12(6):917. doi: 10.3390/genes12060917 (PMC8232113; doi:10.3390/genes12060917)
Supplement: Supplementary file 1 [file genes-12-00917-s001.zip]

Archive with 1 entries (1 files):
- genes-1218083-supplementary.pdf
